# Supplementary material for: Meridianins Inhibit GSK3β In Vivo and Improve Behavioral Alterations Induced by Chronic Stress
Source: Mar Drugs. 2022 Oct 19;20(10):648. doi: 10.3390/md20100648 (PMC9605278; doi:10.3390/md20100648)
Supplement: Supplementary file 1 [file marinedrugs-20-00648-s001.zip]

Archive with 1 entries (1 files):
- marinedrugs-1830081-supplementary.pdf
